# Supplementary material for: Virulence Pattern Analysis of Three Listeria monocytogenes Lineage I Epidemic Strains with Distinct Outbreak Histories
Source: Microorganisms. 2021 Aug 16;9(8):1745. doi: 10.3390/microorganisms9081745 (PMC8399138; doi:10.3390/microorganisms9081745)
Supplement: Supplementary file 1 [file microorganisms-09-01745-s001.zip]

Archive with 1 entries (1 files):
- microorganisms-1311066-supplementary.pdf
